# Supplementary material for: Re-Rolling Treatment in the Fermentation Process Improves the Aroma Quality of Black Tea
Source: Foods. 2023 Oct 9;12(19):3702. doi: 10.3390/foods12193702 (PMC10572315; doi:10.3390/foods12193702)
Supplement: Supplementary file 1 [file foods-12-03702-s001.zip]

Archive with 1 entries (1 files):
- foods-2646598-supplementary.pdf
